# Supplementary material for: Mechanistically Explainable AI Model for Predicting Synergistic Cancer Therapy Combinations
Source: Curr Oncol. 2025 Sep 30;32(10):548. doi: 10.3390/curroncol32100548 (PMC12564325; doi:10.3390/curroncol32100548)
Supplement: Supplementary file 1 [file curroncol-32-00548-s001.zip]

Archive with 1 entries (1 files):
- curroncol-3882190-supplementary.pdf
